# Supplementary material for: Network Meta-Analysis of Chicken Microarray Data following Avian Influenza Challenge—A Comparison of Highly and Lowly Pathogenic Strains
Source: Genes (Basel). 2022 Feb 26;13(3):435. doi: 10.3390/genes13030435 (PMC8953847; doi:10.3390/genes13030435)
Supplement: Supplementary file 1 [file genes-13-00435-s001.zip]

Archive with 1 entries (1 files):
- genes-1586274-supplementary.pdf
